# Supplementary material for: Deeply divergent sympatric mitochondrial lineages of the earthworm Lumbricus rubellus are not reproductively isolated
Source: BMC Evol Biol. 2015 Oct 5;15:217. doi: 10.1186/s12862-015-0488-9 (PMC4595309; doi:10.1186/s12862-015-0488-9)
Supplement: Supplementary file 2 — Structure file. This is the main Structure input file generated by Stacks with the use of one SNP per RAD tag. (TSV 438 kb) [file 12862_2015_488_MOESM2_ESM.tsv]

		72	221	251	285	508	608	687	742	917	1037	1209	1350	1388	1450	1491	1581	1625	1662	1754	1767	1852	1924	1998	2291	2318	2385	2410	2504	2808	3028	3032	3320	3412	3623	3666	3944	4038	4195	4228	4621	4783	4927	4997	5107	5143	5328	5538	5580
ol2_D1	1	1	1	3	2	1	3	3	2	4	2	1	2	0	0	4	3	4	1	4	1	4	2	4	0	4	2	2	2	2	4	2	2	3	3	2	1	3	1	1	3	1	4	2	3	2	4	3	1
ol2_D1	1	1	1	3	2	3	3	3	2	4	2	1	2	0	0	4	3	4	1	4	2	4	2	4	0	4	4	2	2	2	4	2	2	3	3	2	2	3	1	1	3	1	4	2	3	2	4	3	1
ol2_D10	1	1	1	3	2	3	3	3	2	0	2	1	2	1	1	4	3	4	1	3	2	4	2	4	2	4	2	2	2	4	4	2	2	3	3	2	2	3	1	1	3	4	4	2	3	2	4	3	1
ol2_D10	1	1	1	3	2	3	3	3	2	0	2	2	2	1	1	4	3	4	1	3	2	4	2	4	2	4	2	2	2	4	4	2	2	3	3	2	2	3	1	3	3	4	4	2	3	2	4	3	1
ol2_D11	1	1	1	3	2	1	3	3	2	4	2	2	0	1	1	4	3	0	1	0	1	4	2	4	2	4	2	2	2	4	4	0	2	3	3	2	2	3	1	1	3	4	4	2	3	1	4	3	1
ol2_D11	1	2	1	3	2	3	3	3	2	4	2	2	0	1	1	4	3	0	1	0	2	4	2	4	2	4	4	2	2	4	4	0	2	3	3	2	2	3	1	1	3	4	4	2	3	2	4	3	1
ol2_D13	1	2	1	3	2	3	3	3	2	4	2	2	0	1	1	4	3	4	1	4	2	4	2	4	2	4	2	0	2	4	4	2	2	0	3	2	1	3	1	1	3	1	2	2	3	2	4	3	1
ol2_D13	1	2	1	3	2	3	3	3	2	4	2	2	0	1	3	4	3	4	1	4	2	4	2	4	3	4	2	0	2	4	4	2	2	0	3	2	2	3	1	1	3	1	2	2	3	2	4	3	1
ol2_D14	1	1	1	3	2	1	0	3	2	4	2	2	2	1	3	4	3	4	1	3	2	4	2	0	2	4	2	2	2	4	3	2	2	0	0	2	0	3	1	3	3	0	4	2	3	1	4	3	1
ol2_D14	1	1	1	3	2	3	0	3	4	4	2	2	2	1	3	4	3	4	1	3	2	4	2	0	2	4	2	2	2	4	4	2	2	0	0	4	0	3	1	3	3	0	4	2	3	2	4	3	1
ol2_D16	1	1	1	0	2	3	3	3	2	4	2	2	2	1	1	4	3	0	1	3	2	4	2	4	2	4	4	2	2	4	4	2	2	3	3	2	1	3	1	1	3	1	4	2	3	1	4	3	1
ol2_D16	1	1	1	0	2	3	3	3	2	4	4	2	2	1	3	4	3	0	1	3	2	4	2	4	3	4	4	2	2	4	4	2	2	3	4	2	2	3	1	1	3	4	4	2	3	2	4	3	1
ol2_D17	1	2	1	3	2	3	3	3	2	2	2	1	0	1	0	4	3	4	1	0	2	4	2	0	2	4	4	2	2	4	4	2	2	3	0	2	2	3	4	1	3	1	4	2	0	2	4	0	1
ol2_D17	1	2	1	3	2	3	3	3	4	2	2	2	0	1	0	4	3	4	1	0	2	4	2	0	2	4	4	2	2	4	4	2	2	3	0	2	2	3	4	3	3	4	4	2	0	2	4	0	1
ol2_D18	1	1	1	3	2	3	1	3	2	4	2	2	2	1	3	4	3	4	1	3	2	1	2	0	2	4	2	2	2	4	4	2	2	0	3	2	2	3	1	1	3	0	4	2	3	2	4	3	1
ol2_D18	1	1	1	3	2	3	1	3	4	4	4	2	2	1	3	4	3	4	1	3	2	4	2	0	3	4	2	2	2	4	4	2	2	0	3	2	2	3	1	3	3	0	4	2	3	2	4	3	1
ol2_D19	1	1	1	3	2	1	3	3	2	4	2	2	2	1	3	4	3	4	1	0	2	4	2	4	2	4	2	2	2	4	4	2	2	3	4	2	2	0	1	1	3	1	4	2	3	2	4	3	1
ol2_D19	1	2	1	3	2	3	3	3	4	4	2	2	2	1	3	4	3	4	1	0	2	4	2	4	3	4	2	2	2	4	4	2	2	3	4	2	2	0	4	3	3	1	4	2	3	2	4	3	1
ol2_D2	1	1	1	3	2	3	3	3	2	0	2	1	0	1	3	4	3	0	1	3	2	4	2	4	2	0	2	2	2	0	3	2	2	3	3	2	2	3	1	3	1	4	4	2	3	2	4	3	0
ol2_D2	1	1	1	3	2	3	3	3	2	0	2	1	0	1	3	4	3	0	1	3	2	4	4	4	2	0	2	2	2	0	4	2	2	3	3	2	2	3	1	3	1	4	4	2	3	2	4	3	0
ol2_D20	1	1	1	1	2	3	3	3	2	4	2	2	2	1	1	4	3	4	1	3	2	4	2	0	2	4	2	2	2	4	4	2	2	3	3	2	2	0	1	1	3	4	2	2	3	2	0	3	1
ol2_D20	1	1	1	1	2	3	3	3	2	4	2	2	2	1	1	4	3	4	1	3	2	4	2	0	2	4	4	2	2	4	4	2	2	3	3	2	2	0	1	1	3	4	4	2	3	2	0	3	1
ol2_D21	1	0	1	1	2	3	0	3	2	2	2	2	2	1	1	4	3	4	1	4	2	4	2	4	3	4	2	2	0	4	4	2	2	3	3	0	1	0	1	1	3	1	4	2	3	2	4	3	1
ol2_D21	1	0	1	1	2	3	0	3	2	4	2	2	2	1	1	4	3	4	1	4	2	4	2	4	3	4	4	2	0	4	4	2	2	3	3	0	2	0	1	1	3	1	4	2	3	2	4	3	1
ol2_D22	1	1	1	3	2	1	3	3	2	0	2	1	2	1	1	4	0	4	1	3	2	4	2	4	2	4	2	2	2	4	4	2	2	3	3	2	1	2	1	1	0	1	4	2	3	2	4	3	1
ol2_D22	1	1	1	3	2	3	3	3	2	0	2	2	2	1	1	4	0	4	1	4	2	4	2	4	3	4	4	2	2	4	4	2	2	4	3	2	1	2	1	3	0	1	4	2	3	2	4	3	1
ol2_D23	1	1	1	3	2	1	0	3	2	4	2	1	2	1	1	4	3	4	1	3	1	4	2	0	3	4	2	0	2	4	4	2	2	3	3	2	1	3	1	1	3	1	2	2	3	1	4	3	1
ol2_D23	1	2	1	3	2	3	0	3	2	4	4	1	2	1	3	4	3	4	1	3	2	4	2	0	3	4	2	0	2	4	4	2	2	3	3	2	1	3	1	3	3	1	2	2	3	2	4	3	1
ol2_D24	1	1	1	3	2	3	3	3	2	4	2	2	2	1	3	4	3	4	1	0	2	4	2	4	2	4	2	2	2	0	3	2	2	3	3	2	1	2	1	1	3	1	4	2	3	1	4	3	1
ol2_D24	1	1	1	3	4	3	3	3	2	4	2	2	4	1	3	4	3	4	1	0	2	4	2	4	2	4	4	2	2	0	4	2	2	3	3	2	1	3	1	3	3	1	4	2	3	1	4	3	1
ol2_D25	1	0	1	3	2	1	3	3	2	2	2	2	2	1	1	4	3	4	1	3	2	4	2	4	2	4	2	2	2	4	4	2	2	3	3	2	1	3	1	3	3	1	4	2	3	2	4	3	1
ol2_D25	1	0	1	3	2	1	3	3	2	4	4	2	2	1	1	4	3	4	1	3	2	4	2	4	2	4	2	2	2	4	4	2	2	3	3	2	2	3	1	3	3	4	4	2	3	2	4	3	1
ol2_D26	1	1	1	1	2	3	3	3	2	4	2	2	2	1	3	4	3	4	1	3	2	4	2	4	2	4	4	2	2	4	4	2	2	3	3	2	2	3	1	3	0	1	4	2	3	1	4	3	1
ol2_D26	1	1	1	1	2	3	3	3	2	4	2	2	2	1	3	4	3	4	1	3	2	4	2	4	2	4	4	2	2	4	4	2	2	3	3	2	2	3	1	3	0	1	4	2	3	2	4	3	1
ol2_D4	1	1	1	1	2	3	3	3	2	4	2	2	2	1	3	4	3	4	1	3	2	4	2	4	2	4	2	2	2	4	4	2	2	0	3	2	1	2	1	1	3	1	2	2	3	1	4	3	1
ol2_D4	1	1	1	1	2	3	3	3	4	4	2	2	4	1	3	4	3	4	1	3	2	4	2	4	3	4	4	2	2	4	4	2	2	0	3	2	2	3	1	1	3	1	4	2	3	2	4	3	1
ol2_D5	1	1	1	1	2	3	3	3	2	2	2	2	2	1	1	4	3	4	1	3	2	4	2	4	2	4	2	2	2	4	3	2	2	3	3	2	1	3	1	0	3	1	2	2	3	2	4	3	1
ol2_D5	1	1	1	1	2	3	3	3	2	4	2	2	2	1	3	4	3	4	1	3	2	4	2	4	2	4	4	2	2	4	4	2	2	3	3	2	1	3	1	0	3	1	4	2	3	2	4	3	1
ol2_D60	1	1	1	3	2	3	3	3	2	2	2	1	2	1	1	4	3	4	1	3	2	4	2	4	2	4	2	2	2	4	4	2	2	3	3	2	1	0	1	1	3	1	4	2	3	2	4	3	0
ol2_D60	1	1	1	3	2	3	3	3	2	4	2	2	4	1	3	4	3	4	1	3	2	4	2	4	3	4	4	2	2	4	4	2	2	3	3	2	1	0	1	1	3	1	4	2	3	2	4	3	0
ol2_D61	1	1	1	3	2	3	3	3	2	4	2	1	2	1	1	4	3	0	1	3	2	4	2	4	2	4	2	2	2	4	4	2	2	0	3	2	1	3	1	1	3	0	4	2	3	2	4	3	0
ol2_D61	1	1	1	3	2	3	3	3	2	4	2	2	2	1	1	4	3	0	1	3	2	4	2	4	2	4	4	2	2	4	4	2	2	0	3	4	2	3	1	1	3	0	4	2	3	2	4	3	0
ol2_D62	1	0	1	3	2	3	3	3	2	4	2	2	2	1	1	4	0	4	1	4	2	4	2	4	0	4	2	2	2	4	4	2	2	3	3	2	1	2	1	1	0	1	4	2	3	2	4	3	1
ol2_D62	1	0	1	3	2	3	3	3	2	4	2	2	2	1	1	4	0	4	1	4	2	4	2	4	0	4	2	2	2	4	4	2	2	3	3	2	1	2	1	3	0	1	4	2	3	2	4	3	1
ol2_D63	1	1	1	0	2	3	3	0	2	2	2	2	2	1	3	4	3	4	1	3	2	4	2	4	0	4	4	2	2	4	4	2	2	0	3	2	1	3	1	1	0	1	4	2	3	1	4	0	1
ol2_D63	1	1	1	0	2	3	3	0	2	4	2	2	2	1	3	4	3	4	1	3	2	4	2	4	0	4	4	2	2	4	4	2	2	0	3	4	2	3	1	1	0	4	4	2	3	1	4	0	1
ol2_D7	1	1	1	3	2	3	0	3	2	4	2	1	2	1	3	4	3	4	1	0	2	4	2	4	2	4	2	2	2	4	4	2	2	3	3	2	1	3	1	1	3	1	4	2	3	2	4	0	1
ol2_D7	1	1	1	3	2	3	0	3	2	4	2	2	2	1	3	4	3	4	1	0	2	4	2	4	2	4	4	2	2	4	4	2	2	3	3	2	2	3	1	3	3	4	4	2	3	2	4	0	1
ol2_D70	1	1	1	0	2	1	3	3	2	4	2	2	2	1	3	4	3	4	1	0	2	4	2	4	2	4	2	2	2	0	4	2	2	3	3	2	2	3	1	0	3	1	4	2	3	2	4	3	1
ol2_D70	1	1	1	0	2	3	3	3	2	4	4	2	2	1	3	4	3	4	1	0	2	4	2	4	3	4	4	2	2	0	4	2	2	3	3	2	2	3	4	0	3	4	4	2	3	2	4	3	1
ol4_D1	2	1	1	0	2	3	3	3	2	4	2	2	2	1	1	4	3	4	1	3	1	4	2	4	2	4	2	2	2	2	4	2	2	3	3	2	1	3	1	1	3	1	2	2	3	2	4	3	1
ol4_D1	2	1	1	0	4	3	3	3	2	4	2	2	2	1	1	4	3	4	1	4	2	4	4	4	3	4	4	2	2	2	4	2	2	3	3	2	2	3	1	1	3	1	4	2	3	2	4	3	1
ol4_D13	2	1	1	3	2	3	3	3	4	4	2	2	2	1	1	4	3	4	1	3	2	4	2	4	2	4	2	2	2	2	4	2	2	0	3	2	1	3	1	1	3	1	4	2	3	2	4	3	1
ol4_D13	2	1	1	3	2	3	3	3	4	4	2	2	2	1	1	4	3	4	1	4	2	4	2	4	2	4	2	2	2	4	4	2	2	0	3	2	1	3	1	3	3	1	4	2	3	2	4	3	3
ol4_D14	2	1	1	3	2	3	1	3	2	0	2	2	2	1	3	4	3	4	1	4	2	4	2	4	2	2	2	2	2	2	4	0	2	3	3	2	1	3	1	1	3	1	2	2	3	1	4	3	1
ol4_D14	2	1	1	3	2	3	3	3	2	0	2	2	2	1	3	4	3	4	1	4	2	4	2	4	2	4	4	2	2	2	4	0	2	3	3	2	2	3	1	1	3	1	4	2	3	2	4	3	3
ol4_D15	2	1	1	3	2	3	1	3	2	4	2	0	2	1	3	4	3	4	1	0	2	4	2	4	2	4	2	2	2	0	4	0	2	3	3	2	1	3	1	1	3	1	4	2	3	1	4	3	0
ol4_D15	2	1	1	3	2	3	1	3	4	4	2	0	2	1	3	4	3	4	1	0	2	4	2	4	3	4	2	2	2	0	4	0	2	3	3	2	2	3	1	1	3	1	4	2	3	2	4	3	0
ol4_D17	2	1	1	3	2	3	3	3	2	0	2	1	2	1	3	4	3	4	1	3	2	4	2	4	3	2	4	2	2	2	4	2	2	0	3	2	1	3	1	1	3	1	4	2	2	1	4	3	1
ol4_D17	2	2	1	3	4	3	3	3	4	0	2	2	2	1	3	4	3	4	1	4	2	4	2	4	3	4	4	2	2	4	4	2	2	0	3	2	2	3	1	1	3	1	4	2	3	2	4	3	1
ol4_D18	2	1	1	3	2	3	3	3	2	4	2	2	2	1	1	4	3	4	1	3	2	0	2	4	2	4	2	2	2	2	4	2	2	3	3	2	0	3	1	1	0	1	4	2	3	1	4	3	1
ol4_D18	2	1	1	3	4	3	3	3	2	4	2	2	2	1	1	4	3	4	1	4	2	0	2	4	2	4	4	2	2	4	4	2	2	3	3	2	0	3	1	1	0	1	4	2	3	2	4	3	1
ol4_D19	2	1	1	3	2	3	3	3	2	4	2	2	2	1	3	4	3	4	1	4	2	4	2	4	2	4	2	2	2	2	4	2	2	3	3	2	2	3	1	1	0	1	2	2	3	2	0	3	1
ol4_D19	2	1	1	3	4	3	3	3	2	4	2	2	2	1	3	4	3	4	1	4	2	4	2	4	3	4	4	2	2	2	4	2	2	3	3	2	2	3	1	3	0	1	2	2	3	2	0	3	1
ol4_D2	2	1	1	3	2	3	3	3	2	4	2	2	2	1	3	4	3	4	1	3	2	0	2	4	2	4	2	2	2	2	4	0	2	3	3	2	1	3	1	1	3	1	4	2	3	0	4	2	1
ol4_D2	2	1	4	3	2	3	3	3	2	4	2	2	2	1	3	4	3	4	1	4	2	0	2	4	2	4	2	2	2	2	4	0	2	3	3	2	2	3	1	3	3	4	4	2	3	0	4	3	1
ol4_D20	2	2	1	3	2	3	1	3	2	4	2	2	2	1	1	4	3	4	1	4	1	4	2	4	2	2	2	2	2	2	4	0	2	3	3	2	2	3	1	1	3	1	4	2	3	2	4	3	1
ol4_D20	2	2	1	3	2	3	3	3	4	4	2	2	2	1	3	4	3	4	1	4	2	4	2	4	2	4	4	2	2	2	4	0	2	3	3	2	2	3	1	3	3	1	4	2	3	2	4	3	1
ol4_D21	2	1	1	3	2	3	3	3	2	0	2	2	2	1	3	4	3	4	0	4	2	4	2	4	2	4	2	2	2	2	4	2	2	3	3	2	1	3	1	1	3	1	4	2	3	1	4	3	1
ol4_D21	2	2	1	3	2	3	3	3	4	0	2	2	2	1	3	4	3	4	0	4	2	4	2	4	2	4	4	2	2	2	4	2	2	3	3	2	2	3	1	3	3	1	4	2	3	2	4	3	1
ol4_D22	2	2	1	3	4	3	3	3	2	0	2	2	2	1	1	4	3	4	1	3	2	4	2	4	3	4	2	2	2	2	4	2	2	3	3	2	2	3	1	1	3	1	0	2	3	1	4	3	1
ol4_D22	2	2	1	3	4	3	3	3	2	0	2	2	2	1	1	4	3	4	1	3	2	4	2	4	3	4	2	2	2	2	4	2	2	3	3	2	2	3	1	1	3	1	0	2	3	2	4	3	1
ol4_D23	2	0	1	3	2	3	3	3	2	4	2	2	2	1	1	4	3	0	1	4	2	4	2	4	2	2	2	2	2	2	4	2	2	3	3	2	2	3	1	1	3	1	2	2	3	2	4	3	1
ol4_D23	2	0	4	3	2	3	3	3	4	4	2	2	2	1	1	4	3	0	1	4	2	4	2	4	3	2	4	2	2	4	4	2	2	3	3	2	2	3	1	1	3	1	2	2	3	2	4	3	1
ol4_D25	2	1	0	3	0	3	3	3	2	0	2	2	2	1	1	4	3	4	1	3	1	4	2	4	2	0	2	2	2	2	4	2	2	3	3	2	1	3	1	1	3	1	4	2	3	1	4	0	1
ol4_D25	2	1	0	3	0	3	3	3	4	0	2	2	2	1	3	4	3	4	1	3	2	4	2	4	2	0	4	2	2	4	4	2	2	3	3	2	2	3	1	1	3	1	4	2	3	1	4	0	1
ol4_D26	2	1	1	3	2	3	1	3	2	4	0	2	2	1	3	4	3	4	1	0	2	0	2	4	2	4	2	0	2	2	4	0	2	3	3	2	2	3	1	3	3	1	4	2	3	2	4	3	1
ol4_D26	2	1	1	3	2	3	1	3	2	4	0	2	2	1	3	4	3	4	1	0	2	0	2	4	2	4	2	0	2	2	4	0	2	3	3	2	2	3	1	3	3	1	4	2	3	2	4	3	1
ol4_D27	2	2	1	3	2	3	3	3	2	4	0	2	2	1	1	4	3	0	1	0	2	4	2	4	2	4	2	2	0	2	4	2	2	0	3	2	2	3	1	1	3	1	2	2	3	1	4	3	0
ol4_D27	2	2	1	3	2	3	3	3	2	4	0	2	2	1	1	4	3	0	1	0	2	4	2	4	2	4	4	2	0	2	4	2	2	0	3	2	2	3	1	1	3	1	2	2	3	2	4	3	0
ol4_D29	2	1	1	3	2	3	3	3	2	0	2	2	2	1	3	4	3	4	1	4	2	4	2	4	2	4	2	2	2	2	4	2	2	3	3	2	1	0	1	1	3	1	4	2	3	1	4	3	1
ol4_D29	2	1	1	3	2	3	3	3	2	0	2	2	2	1	3	4	3	4	1	4	2	4	2	4	2	4	2	2	2	2	4	2	2	3	3	2	2	0	1	3	3	1	4	2	3	2	4	3	1
ol4_D3	2	2	1	3	2	3	3	3	2	4	0	2	2	1	1	4	3	4	1	4	2	4	2	4	2	2	2	2	2	2	4	2	2	3	3	2	1	3	1	0	3	1	4	2	3	2	4	3	1
ol4_D3	2	2	1	3	2	3	3	3	4	4	0	2	2	1	1	4	3	4	1	4	2	4	2	4	3	4	4	2	2	4	4	2	2	3	3	2	2	3	1	0	3	1	4	2	3	2	4	3	1
ol4_D4	2	1	1	3	2	3	3	3	2	4	2	2	2	1	3	4	3	4	1	0	2	4	2	4	2	4	4	2	2	2	4	2	2	3	3	2	2	0	1	1	3	1	4	2	3	2	4	3	1
ol4_D4	2	1	4	3	4	3	3	3	2	4	2	2	2	1	3	4	3	4	1	0	2	4	2	4	3	4	4	2	2	2	4	2	2	3	3	2	2	0	1	1	3	1	4	2	3	2	4	3	1
ol4_D6	2	1	1	3	2	3	3	3	2	4	2	2	2	1	3	4	3	4	1	3	2	4	2	4	2	2	2	2	2	0	4	2	2	3	3	2	2	3	1	0	0	1	2	2	3	2	4	3	1
ol4_D6	2	1	1	3	2	3	3	3	2	4	2	2	2	1	3	4	3	4	1	4	2	4	2	4	3	4	4	2	2	0	4	2	2	3	3	2	2	3	1	0	0	1	4	2	3	2	4	3	3
ol4_D60	2	1	1	0	2	3	3	3	2	4	2	2	2	1	1	4	3	4	1	3	2	4	2	4	2	4	2	2	2	2	4	2	2	3	3	2	1	0	1	0	3	1	2	2	3	0	4	3	1
ol4_D60	2	1	1	0	2	3	3	3	2	4	2	2	2	1	3	4	3	4	1	3	2	4	2	4	2	4	2	2	2	2	4	2	2	3	3	2	2	0	1	0	3	1	2	2	3	0	4	3	1
ol4_D61	2	1	1	3	0	3	3	3	2	4	2	2	2	1	3	4	3	4	0	0	2	4	2	4	2	4	2	2	2	2	4	2	2	3	3	2	2	3	1	1	3	1	4	2	3	1	4	3	1
ol4_D61	2	1	1	3	0	3	3	3	4	4	2	2	2	1	3	4	3	4	0	0	2	4	2	4	2	4	2	2	2	2	4	2	2	3	3	2	2	3	1	3	3	1	4	2	3	2	4	3	3
ol4_D62	2	1	1	3	2	3	3	3	2	4	2	0	2	1	3	4	3	4	1	4	2	4	2	4	3	2	2	2	2	2	4	2	2	3	3	2	1	3	1	1	3	1	4	2	3	2	4	3	1
ol4_D62	2	2	1	3	2	3	3	3	2	4	2	0	2	1	3	4	3	4	1	4	2	4	2	4	3	2	4	2	2	2	4	2	2	3	3	2	2	3	1	1	3	1	4	2	3	2	4	3	3
ol4_D63	2	1	1	3	2	3	1	3	2	4	2	2	2	1	3	4	3	4	1	3	2	4	2	4	3	4	2	2	2	2	4	2	2	3	3	2	1	3	1	1	3	1	4	2	3	1	4	3	1
ol4_D63	2	1	4	3	2	3	3	3	2	4	2	2	2	1	3	4	3	4	1	3	2	4	2	4	3	4	4	2	2	4	4	2	2	3	3	2	2	3	1	3	3	1	4	2	3	1	4	3	1
ol4_D64	2	1	1	3	2	3	1	3	2	4	2	2	2	1	1	4	3	4	1	4	2	4	2	1	2	2	2	2	2	0	4	0	2	3	3	0	2	3	1	0	0	1	4	2	3	1	4	0	1
ol4_D64	2	1	1	3	2	3	1	3	2	4	2	2	2	1	1	4	3	4	1	4	2	4	2	4	2	4	2	2	2	0	4	0	2	3	3	0	2	3	1	0	0	1	4	2	3	2	4	0	1
ol4_D7	2	1	1	3	2	3	3	3	2	4	2	1	2	1	3	4	3	4	1	4	2	4	2	4	2	4	2	2	2	2	4	2	2	3	3	0	1	3	1	0	3	1	2	2	3	2	4	3	1
ol4_D7	2	1	1	3	2	3	3	3	2	4	2	1	2	1	3	4	3	4	1	4	2	4	2	4	2	4	4	2	2	4	4	2	2	3	3	0	2	3	1	0	3	1	4	2	3	2	4	3	1
ol5_D1	3	1	1	3	2	1	3	3	2	4	2	2	2	1	1	4	3	4	1	3	1	4	2	4	2	4	2	2	2	4	4	0	2	3	3	2	2	3	1	1	3	1	4	2	3	2	4	3	1
ol5_D1	3	2	1	3	4	3	3	3	2	4	2	2	2	1	3	4	3	4	1	3	2	4	2	4	2	4	2	2	2	4	4	0	2	3	3	2	2	3	1	3	3	4	4	2	3	2	4	3	1
ol5_D10	3	1	1	3	4	1	3	3	2	2	2	2	2	1	3	4	3	4	1	3	1	4	2	4	2	4	2	2	2	4	4	2	2	3	3	2	2	3	1	3	3	1	4	2	3	2	4	3	1
ol5_D10	3	1	1	3	4	3	3	3	2	4	2	2	2	1	3	4	3	4	1	3	2	4	2	4	3	4	2	2	2	4	4	2	2	3	3	2	2	3	1	3	3	1	4	2	3	2	4	3	1
ol5_D11	3	1	1	3	4	3	3	3	2	4	2	2	2	1	1	4	3	4	1	3	2	4	2	0	2	4	2	2	2	4	4	0	2	3	3	0	2	2	1	3	3	1	4	0	3	2	4	3	1
ol5_D11	3	2	1	3	4	3	3	3	2	4	2	2	2	1	3	4	3	4	1	3	2	4	2	0	2	4	4	2	2	4	4	0	2	3	3	0	2	3	1	3	3	4	4	0	3	2	4	3	1
ol5_D12	3	0	1	3	4	1	3	0	2	2	2	2	2	1	1	0	3	4	1	3	2	4	2	4	2	4	2	2	2	4	4	2	2	3	3	2	2	3	1	3	3	1	4	0	3	2	4	3	1
ol5_D12	3	0	1	3	4	3	3	0	2	4	2	2	2	1	3	0	3	4	1	3	2	4	2	4	2	4	4	2	2	4	4	2	2	3	3	2	2	3	1	3	3	1	4	0	3	2	4	3	1
ol5_D13	3	1	1	3	0	3	3	3	2	4	2	2	2	1	3	2	3	4	1	3	1	4	2	4	2	4	2	2	2	4	4	2	2	3	3	2	2	3	1	1	3	1	0	2	3	2	4	3	1
ol5_D13	3	1	1	3	0	3	3	3	2	4	2	2	2	1	3	2	3	4	1	3	2	4	2	4	3	4	4	2	2	4	4	2	2	3	3	2	2	3	1	3	3	4	0	2	3	2	4	3	1
ol5_D14	3	1	1	3	2	1	3	3	2	4	2	2	2	1	1	4	3	4	1	3	2	4	2	4	2	4	2	2	0	4	4	0	2	3	3	2	2	2	1	3	3	1	4	2	3	2	4	3	1
ol5_D14	3	2	1	3	4	3	3	3	2	4	2	2	2	1	3	4	3	4	1	3	2	4	2	4	2	4	2	2	0	4	4	0	2	3	3	2	2	3	1	3	3	1	4	2	3	2	4	3	1
ol5_D16	3	1	1	3	2	1	3	3	2	4	2	2	2	1	3	4	3	4	1	3	2	4	2	4	3	4	2	2	2	4	4	2	2	3	3	2	2	3	1	1	3	1	4	2	3	2	4	3	1
ol5_D16	3	1	1	3	2	3	3	3	2	4	2	2	2	1	3	4	3	4	1	3	2	4	2	4	3	4	2	2	2	4	4	2	2	3	3	2	2	3	1	3	3	1	4	2	3	2	4	3	1
ol5_D17	3	2	1	3	2	1	3	3	2	2	2	2	2	1	1	4	3	4	1	3	2	4	2	4	2	4	2	2	2	4	4	2	2	3	3	2	2	2	1	3	3	1	4	2	3	2	4	3	1
ol5_D17	3	2	1	3	2	3	3	3	2	4	2	2	2	1	1	4	3	4	1	3	2	4	2	4	2	4	2	2	2	4	4	2	2	3	3	2	2	3	1	3	3	4	4	2	3	2	4	3	1
ol5_D18	3	1	1	3	0	3	3	3	2	0	2	2	2	1	0	4	3	4	1	3	1	4	2	4	2	4	2	2	2	0	4	2	2	3	3	2	2	3	1	0	0	1	4	2	3	2	0	3	1
ol5_D18	3	2	1	3	0	3	3	3	2	0	2	2	2	1	0	4	3	4	1	3	1	4	2	4	2	4	2	2	2	0	4	2	2	3	3	2	2	3	1	0	0	4	4	2	3	2	0	3	1
ol5_D19	3	2	1	0	0	3	3	3	2	4	0	2	0	1	0	4	3	4	1	3	2	4	2	0	2	4	4	2	2	4	4	2	2	3	3	2	2	2	1	1	3	1	4	2	3	2	4	0	0
ol5_D19	3	2	1	0	0	3	3	3	2	4	0	2	0	1	0	4	3	4	1	3	2	4	2	0	2	4	4	2	2	4	4	2	2	3	3	2	2	2	1	3	3	1	4	2	3	2	4	0	0
ol5_D2	3	1	1	0	0	3	0	3	2	4	2	2	2	1	1	2	3	4	1	3	1	4	2	4	3	4	2	2	2	4	4	2	2	3	3	2	2	3	1	1	3	1	4	2	3	2	4	3	1
ol5_D2	3	2	1	0	0	3	0	3	2	4	2	2	2	1	3	4	3	4	1	3	2	4	2	4	3	4	2	2	2	4	4	2	2	3	3	2	2	3	1	3	3	4	4	2	3	2	4	3	1
ol5_D20	3	2	1	3	2	1	0	3	2	4	2	2	2	1	1	4	3	4	1	3	1	4	2	4	3	4	2	2	2	4	4	2	2	3	3	2	2	2	1	1	3	1	4	2	3	2	4	3	1
ol5_D20	3	2	1	3	2	3	0	3	2	4	2	2	2	1	3	4	3	4	1	3	2	4	2	4	3	4	4	2	2	4	4	2	2	3	3	2	2	2	1	3	3	4	4	2	3	2	4	3	1
ol5_D21	3	1	1	3	2	3	3	3	2	4	2	2	2	1	3	2	3	4	1	3	1	4	2	4	2	4	2	2	2	4	4	2	2	3	3	2	2	2	1	1	3	1	4	2	3	2	4	3	1
ol5_D21	3	2	1	3	4	3	3	3	2	4	2	2	2	1	3	2	3	4	1	3	2	4	2	4	3	4	4	2	2	4	4	2	2	3	3	2	2	2	1	3	3	4	4	2	3	2	4	3	1
ol5_D22	3	1	1	3	0	3	3	3	2	4	2	0	2	1	3	4	3	4	1	3	2	4	2	4	3	4	2	2	2	4	4	2	2	3	3	2	2	2	1	3	3	1	4	2	3	2	4	3	1
ol5_D22	3	1	1	3	0	3	3	3	2	4	2	0	2	1	3	4	3	4	1	3	2	4	2	4	3	4	4	2	2	4	4	2	2	3	3	2	2	3	1	3	3	4	4	2	3	2	4	3	1
ol5_D24	3	1	1	3	2	3	0	3	2	4	2	2	2	1	3	4	3	4	1	3	1	4	2	4	2	4	2	2	2	4	4	2	2	3	3	2	2	2	1	3	3	1	4	2	3	2	4	3	1
ol5_D24	3	1	1	3	2	3	0	3	2	4	2	2	2	1	3	4	3	4	1	3	2	4	2	4	3	4	4	2	2	4	4	2	2	3	3	2	2	3	1	3	3	4	4	2	3	2	4	3	1
ol5_D26	3	1	1	3	4	3	0	3	2	4	2	2	2	1	3	4	3	4	1	3	1	4	2	4	2	4	2	2	2	4	4	2	2	3	3	2	2	2	1	1	3	1	4	2	3	2	4	3	1
ol5_D26	3	1	1	3	4	3	0	3	2	4	2	2	2	1	3	4	3	4	1	3	2	4	2	4	3	4	2	2	2	4	4	2	2	3	3	2	2	3	1	3	3	1	4	2	3	2	4	3	1
ol5_D3	3	1	1	3	0	3	3	3	2	4	2	2	2	1	1	4	3	4	0	3	1	0	2	4	2	4	2	2	2	4	4	0	2	3	3	2	2	2	1	0	3	1	4	2	3	2	4	3	1
ol5_D3	3	2	1	3	0	3	3	3	2	4	2	2	2	1	1	4	3	4	0	3	2	0	2	4	3	4	2	2	2	4	4	0	2	3	3	2	2	2	1	0	3	4	4	2	3	2	4	3	1
ol5_D4	3	1	1	3	2	3	3	3	2	4	2	2	2	1	3	4	3	4	1	3	2	4	2	4	3	4	2	2	2	4	4	2	2	3	3	2	2	3	1	3	3	1	4	2	3	2	4	3	1
ol5_D4	3	1	1	3	2	3	3	3	2	4	2	2	2	1	3	4	3	4	1	3	2	4	2	4	3	4	4	2	2	4	4	2	2	3	3	2	2	3	1	3	3	4	4	2	3	2	4	3	1
ol5_D5	3	2	1	3	4	1	3	3	2	0	2	2	2	1	1	4	3	4	0	3	2	4	2	4	2	4	2	2	2	4	4	2	2	3	3	2	2	3	1	0	3	1	4	2	3	2	4	3	1
ol5_D5	3	2	1	3	4	3	3	3	2	0	2	2	2	1	1	4	3	4	0	3	2	4	2	4	2	4	2	2	2	4	4	2	2	3	3	2	2	3	1	0	3	4	4	2	3	2	4	3	1
ol5_D60	3	1	1	0	2	1	3	3	2	4	2	2	2	1	1	4	3	4	1	3	2	4	2	4	2	4	2	2	2	4	4	4	2	3	3	2	2	3	1	1	3	4	4	2	3	2	4	3	1
ol5_D60	3	1	1	0	4	3	3	3	2	4	2	2	2	1	1	4	3	4	1	3	2	4	2	4	2	4	4	2	2	4	4	4	2	3	3	2	2	3	1	3	3	4	4	2	3	2	4	3	1
ol5_D61	3	2	1	0	4	3	3	3	2	4	2	2	2	1	0	4	3	4	1	3	1	4	2	4	2	4	2	2	2	0	4	2	2	3	3	2	2	3	1	1	0	1	2	2	3	2	4	3	1
ol5_D61	3	2	1	0	4	3	3	3	2	4	2	2	2	1	0	4	3	4	1	3	1	4	2	4	2	4	2	2	2	0	4	2	2	3	3	2	2	3	1	3	0	4	4	2	3	2	4	3	1
ol5_D62	3	2	1	3	4	3	3	3	2	4	0	2	2	1	1	4	3	0	1	3	1	4	2	4	2	4	2	2	2	4	4	2	2	3	3	2	2	2	1	3	3	1	4	2	3	2	4	3	1
ol5_D62	3	2	1	3	4	3	3	3	2	4	0	2	2	1	3	4	3	0	3	3	2	4	4	4	2	4	4	2	2	4	4	2	2	3	3	2	2	2	1	3	3	4	4	2	3	2	4	3	1
ol5_D63	3	0	1	3	4	1	3	3	2	4	2	2	0	1	3	2	3	4	1	3	2	4	2	4	2	4	0	2	2	4	4	2	2	3	3	2	2	2	1	3	3	1	4	2	3	2	4	3	0
ol5_D63	3	0	1	3	4	3	3	3	2	4	2	2	0	1	3	2	3	4	1	3	2	4	2	4	3	4	0	2	2	4	4	2	2	3	3	2	2	3	1	3	3	1	4	2	3	2	4	3	0
ol5_D8	3	0	1	3	4	1	3	3	2	4	2	2	2	1	3	4	3	4	1	3	2	4	2	4	2	4	2	2	2	4	4	0	2	3	3	2	2	2	1	3	3	1	4	2	3	2	4	0	1
ol5_D8	3	0	1	3	4	3	3	3	2	4	2	2	2	1	3	4	3	4	1	3	2	4	2	4	2	4	2	2	2	4	4	0	2	3	3	2	2	3	1	3	3	1	4	2	3	2	4	0	1
ol5_D9	3	1	1	3	2	1	3	3	2	4	2	2	2	1	1	4	3	4	1	3	1	4	2	4	2	4	2	2	2	4	4	0	2	3	3	0	2	2	1	1	3	0	4	2	3	2	4	3	1
ol5_D9	3	2	1	3	2	3	3	3	2	4	2	2	2	1	3	4	3	4	1	3	1	4	2	4	2	4	4	2	2	4	4	0	2	3	3	0	2	3	1	3	3	0	4	2	3	2	4	3	1
tr_D1	4	1	0	3	2	3	3	3	2	4	2	2	2	1	3	4	3	2	0	0	2	4	2	4	2	0	2	2	2	4	4	2	2	3	3	2	2	3	1	0	3	1	4	2	3	1	4	3	1
tr_D1	4	1	0	3	2	3	3	3	2	4	2	2	4	1	3	4	3	4	0	0	2	4	2	4	2	0	4	2	4	4	4	2	2	3	3	2	2	3	1	0	3	1	4	2	3	2	4	3	1
tr_D10	4	1	1	0	0	3	3	1	2	4	2	2	2	1	1	4	3	4	1	3	2	4	2	4	3	4	2	2	2	4	4	2	2	3	3	2	2	2	1	3	3	1	4	4	3	1	4	3	1
tr_D10	4	1	1	0	0	3	3	3	2	4	2	2	2	1	1	4	3	4	1	3	2	4	2	4	3	4	2	4	2	4	4	2	2	3	3	2	2	3	1	3	3	1	4	4	3	2	4	3	1
tr_D11	4	1	1	3	2	3	3	3	2	4	2	1	2	1	3	4	3	4	1	3	2	4	2	4	2	4	0	2	2	4	4	2	2	3	3	2	2	2	1	3	3	1	4	2	3	2	4	3	1
tr_D11	4	1	1	3	2	3	3	3	2	4	2	2	4	1	3	4	3	4	1	3	2	4	2	4	3	4	0	2	2	4	4	2	2	3	3	2	2	2	1	3	3	1	4	2	3	2	4	3	1
tr_D12	4	2	1	3	2	3	3	3	2	4	2	2	2	1	0	0	3	4	1	3	2	4	2	4	3	4	2	2	2	4	4	2	2	3	3	2	2	2	1	3	3	0	4	0	3	2	4	3	1
tr_D12	4	2	1	3	2	3	3	3	2	4	2	2	2	3	0	0	3	4	1	3	2	4	2	4	3	4	2	2	2	4	4	2	4	3	3	2	2	3	4	3	3	0	4	0	3	2	4	3	1
tr_D14	4	1	1	3	2	3	3	1	2	4	2	2	2	1	3	4	3	4	1	4	2	4	2	4	2	4	2	2	2	2	4	0	2	3	3	2	0	2	1	3	3	1	4	2	3	2	4	3	1
tr_D14	4	1	1	3	2	3	3	3	2	4	2	2	4	1	3	4	3	4	1	4	2	4	2	4	2	4	4	2	4	2	4	0	2	3	3	2	0	3	1	3	3	1	4	2	3	2	4	3	1
tr_D15	4	0	1	3	2	3	3	3	2	4	2	2	2	1	3	4	3	4	1	3	2	4	2	4	2	4	2	2	2	4	4	2	2	3	3	2	2	3	1	1	0	1	4	2	3	2	4	3	1
tr_D15	4	0	1	3	2	3	3	3	2	4	2	2	2	1	3	4	3	4	1	3	2	4	2	4	2	4	2	2	2	4	4	2	2	3	3	2	2	3	1	1	0	4	4	2	3	2	4	3	1
tr_D16	4	0	1	0	0	3	1	3	2	2	2	2	2	1	3	4	3	4	1	4	2	4	2	4	2	2	2	0	2	4	4	2	2	3	3	2	1	2	1	3	3	1	4	2	3	2	4	3	1
tr_D16	4	0	1	0	0	3	3	3	2	4	2	2	2	1	3	4	3	4	1	4	2	4	2	4	2	4	2	0	2	4	4	2	2	3	3	2	1	2	1	3	3	1	4	2	3	2	4	3	1
tr_D17	4	1	1	3	2	3	3	3	2	4	2	1	2	1	3	4	3	4	1	3	2	4	2	4	2	4	4	2	0	0	4	4	2	3	3	2	2	3	1	3	3	1	4	2	3	2	4	0	1
tr_D17	4	1	1	3	2	3	3	3	2	4	2	2	4	1	3	4	3	4	1	3	2	4	2	4	2	4	4	2	0	0	4	4	2	3	3	2	2	3	1	3	3	1	4	2	3	2	4	0	1
tr_D18	4	2	1	3	0	3	3	3	2	4	2	1	2	1	1	4	3	2	1	3	2	4	2	4	3	4	2	2	2	4	4	0	2	3	3	2	2	2	1	3	3	1	4	2	3	2	4	3	1
tr_D18	4	2	1	3	0	3	3	3	2	4	2	1	2	1	1	4	3	2	3	3	2	4	2	4	3	4	4	2	2	4	4	0	2	3	3	2	2	3	4	3	3	4	4	2	3	2	4	3	1
tr_D19	4	1	1	3	2	3	3	3	2	4	2	1	2	1	3	4	3	4	1	3	2	4	2	4	0	4	2	2	2	0	4	2	0	3	3	0	2	0	1	3	3	1	4	2	3	2	4	3	1
tr_D19	4	1	1	3	2	3	3	3	2	4	2	2	4	1	3	4	3	4	1	4	2	4	2	4	0	4	2	2	2	0	4	2	0	3	3	0	2	0	1	3	3	1	4	2	3	2	4	3	1
tr_D2	4	1	1	0	2	3	3	3	2	4	2	2	4	1	3	4	3	4	1	0	2	4	2	4	0	4	2	2	2	4	4	2	2	3	3	2	2	2	1	1	3	1	4	2	3	2	4	0	1
tr_D2	4	2	1	0	2	3	3	3	2	4	2	2	4	1	3	4	3	4	1	0	2	4	2	4	0	4	4	2	2	4	4	2	2	3	3	2	2	2	1	3	3	1	4	2	3	2	4	0	1
tr_D20	4	1	1	3	2	3	3	1	2	4	2	2	2	1	3	4	3	4	1	3	2	4	2	4	3	2	2	2	2	4	4	2	2	3	3	0	1	3	1	3	3	1	4	2	3	2	4	3	1
tr_D20	4	1	1	3	2	3	3	3	2	4	2	2	4	1	3	4	3	4	1	4	2	4	2	4	3	4	2	2	2	4	4	2	2	3	3	0	2	3	1	3	3	1	4	4	3	2	4	3	1
tr_D21	4	1	1	3	2	3	3	3	2	4	2	2	2	1	3	4	1	4	1	3	2	4	2	4	2	4	2	2	2	4	4	2	2	3	3	2	2	2	1	3	3	1	4	2	3	2	4	0	1
tr_D21	4	1	1	3	2	3	3	3	2	4	2	2	4	1	3	4	3	4	1	3	2	4	2	4	2	4	2	2	2	4	4	2	2	3	3	2	2	3	1	3	3	4	4	2	3	2	4	0	1
tr_D22	4	0	1	3	2	3	3	3	2	4	2	2	4	0	3	4	3	4	1	4	2	0	0	4	2	2	2	2	2	0	4	0	2	0	3	2	1	2	1	3	3	1	0	2	3	2	4	3	1
tr_D22	4	0	1	3	2	3	3	3	2	4	2	2	4	0	3	4	3	4	1	4	2	0	0	4	3	4	2	2	2	0	4	0	2	0	3	2	2	3	1	3	3	1	0	2	3	2	4	3	1
tr_D23	4	1	1	3	0	3	3	1	2	4	2	2	2	1	3	4	3	4	1	4	2	4	2	4	2	4	2	2	2	2	4	0	2	3	3	2	2	2	1	3	3	1	4	2	3	2	4	3	1
tr_D23	4	1	1	3	0	3	3	3	2	4	2	2	2	1	3	4	3	4	3	4	2	4	2	4	3	4	2	2	2	4	4	0	2	3	3	2	2	2	1	3	3	4	4	4	3	2	4	3	1
tr_D24	4	1	1	3	2	3	3	3	2	4	2	2	4	1	3	4	0	4	1	3	2	4	2	4	2	4	2	2	2	4	0	2	2	3	3	2	2	2	1	3	3	1	4	2	3	2	4	3	1
tr_D24	4	1	1	3	2	3	3	3	2	4	2	2	4	1	3	4	0	4	1	3	2	4	2	4	3	4	2	2	4	4	0	2	2	3	3	2	2	2	1	3	3	1	4	2	3	2	4	3	1
tr_D25	4	1	1	3	2	3	3	3	2	4	2	2	2	1	3	4	3	4	1	3	2	0	2	4	3	4	2	2	0	0	4	0	2	0	3	2	1	0	1	1	3	1	4	2	3	2	4	3	0
tr_D25	4	1	1	3	2	3	3	3	2	4	2	2	2	1	3	4	3	4	1	3	2	0	2	4	3	4	4	2	0	0	4	0	2	0	3	2	1	0	1	1	3	1	4	2	3	2	4	3	0
tr_D26	4	1	1	3	2	3	3	3	2	0	2	2	0	1	3	4	3	2	1	3	2	4	2	4	2	4	2	2	2	0	4	0	2	3	3	2	2	2	1	3	3	1	4	2	3	2	2	0	1
tr_D26	4	1	1	3	2	3	3	3	2	0	2	2	0	1	3	4	3	4	1	3	2	4	2	4	2	4	2	2	2	0	4	0	2	3	3	2	2	3	1	3	3	1	4	2	3	2	4	0	1
tr_D3	4	0	1	3	2	3	3	3	2	4	2	2	2	1	3	4	3	4	1	3	2	0	2	4	2	4	0	2	2	4	4	2	2	3	3	2	2	2	1	3	3	1	4	2	3	1	4	0	1
tr_D3	4	0	1	3	2	3	3	3	2	4	2	2	2	1	3	4	3	4	1	3	2	0	2	4	2	4	0	2	2	4	4	2	2	3	3	2	2	2	1	3	3	4	4	2	3	2	4	0	1
tr_D4	4	1	1	3	0	3	3	3	2	0	2	2	2	1	3	4	3	4	1	3	2	4	2	4	2	4	2	2	2	4	4	2	2	3	3	2	2	2	1	3	3	1	4	2	3	2	4	0	1
tr_D4	4	1	1	3	0	3	3	3	2	0	2	2	4	1	3	4	3	4	1	3	2	4	2	4	3	4	2	2	4	4	4	2	2	3	3	2	2	2	1	3	3	4	4	2	3	2	4	0	1
tr_D5	4	1	1	0	2	3	3	1	2	4	2	0	0	1	0	4	3	2	1	3	2	4	2	4	2	4	2	2	2	0	0	2	2	3	3	2	2	3	1	3	3	4	4	0	3	1	4	3	1
tr_D5	4	1	1	0	2	3	3	3	2	4	2	0	0	1	0	4	3	4	1	3	2	4	2	4	3	4	2	2	2	0	0	2	2	3	3	2	2	3	1	3	3	4	4	0	3	2	4	3	1
tr_D6	4	2	1	3	2	3	3	3	2	4	2	2	2	1	1	4	3	4	1	3	2	4	2	4	2	4	2	2	2	4	4	2	2	3	3	2	2	2	1	3	0	1	4	2	3	2	4	3	1
tr_D6	4	2	1	3	2	3	3	3	2	4	2	2	2	1	1	4	3	4	1	4	2	4	2	4	2	4	2	2	2	4	4	2	2	3	3	2	2	3	1	3	0	1	4	2	3	2	4	3	1
tr_D7	4	1	1	3	2	3	3	3	2	4	2	2	2	1	0	4	3	4	1	0	2	4	2	4	2	4	2	0	2	4	4	2	2	3	3	2	1	2	1	1	3	1	4	2	3	2	4	3	1
tr_D7	4	1	1	3	2	3	3	3	2	4	2	2	2	1	0	4	3	4	1	0	2	4	2	4	2	4	4	0	2	4	4	2	2	3	3	2	2	2	1	3	3	1	4	2	3	2	4	3	1
tr_D8	4	0	1	3	2	3	3	1	2	4	2	2	0	1	0	4	1	4	0	3	2	4	2	4	2	4	4	0	2	4	4	2	2	3	3	2	2	2	1	3	3	1	4	0	3	2	4	3	1
tr_D8	4	0	1	3	2	3	3	3	2	4	2	2	0	1	0	4	3	4	0	3	2	4	2	4	3	4	4	0	4	4	4	2	2	3	3	2	2	3	1	3	3	1	4	0	3	2	4	3	1
tr_D9	4	1	1	0	2	3	3	3	2	0	2	2	0	1	0	0	3	0	1	3	2	4	0	4	2	4	2	2	2	4	4	2	2	3	3	2	2	2	1	3	3	0	4	0	3	1	4	3	1
tr_D9	4	1	1	0	2	3	3	3	2	0	2	2	0	1	0	0	3	0	1	4	2	4	0	4	3	4	2	4	2	4	4	2	2	3	3	2	2	3	1	3	3	0	4	0	3	2	4	3	1
[truncated: 1,053 more columns]
